# Supplementary material for: Pig Coat Color Manipulation by MC1R Gene Editing
Source: Int J Mol Sci. 2022 Sep 8;23(18):10356. doi: 10.3390/ijms231810356 (PMC9499681; doi:10.3390/ijms231810356)
Supplement: Supplementary file 1 [file ijms-23-10356-s001.zip]

Archive with 1 entries (1 files):
- ijms-1878349-supplementary.pdf
